# Supplementary material for: A Validated Smartphone-Based Assessment of Gait and Gait Variability in Parkinson’s Disease
Source: PLoS One. 2015 Oct 30;10(10):e0141694. doi: 10.1371/journal.pone.0141694 (PMC4627774; doi:10.1371/journal.pone.0141694)
Supplement: S1 Dataset — (XLSX) [file pone.0141694.s001.xlsx]

## Sheet:  
STEP TIME MEASURES		Condition >	U	U	U	U	100	100	100	100	110	110	110	110
		Outcome Measure >	IESmn	IESmn	IEScv	IEScv	IESmn	IESmn	IEScv	IEScv	IESmn	IESmn	IEScv	IEScv
		Device >	iR	GT	iR	GT	iR	GT	iR	GT	iR	GT	iR	GT
Group	Subject ID
PD	1		0.56713	0.56758	3.04448	3.05777	0.58367	0.58355	3.64139	3.44742	0.55706	0.55721	4.21716	3.98966
PD	2		0.59416	0.5939	6.66014	5.94279	0.59602	0.59564	6.1401	5.35035	0.5454	0.54534	5.31249	4.72946
PD	3		0.5343	0.53346	5.44866	6.33899	0.51762	0.51828	4.60444	5.72132	0.47886	0.4792	3.94425	5.23022
PD	4		0.49198	0.49218	5.33139	5.21936	0.5052	0.50536	3.99101	3.42987	0.4649	0.46494	2.82745	2.59317
PD	5		0.51302	0.51248	4.22613	3.42774	0.49994	0.50052	4.272	4.59995	0.46476	0.46444	4.26416	5.90159
PD	6		0.5292	0.52916	4.85308	2.62728	0.52792	0.52876	3.60195	2.61233	0.48324	0.48264	4.03081	3.49038
PD	7		0.53766	0.53804	6.31997	6.16141	0.51231	0.51254	3.63778	3.53152	0.47107	0.47131	3.58462	3.53751
PD	8		0.49154	0.49278	3.84738	4.21948	0.47918	0.4797	2.98953	3.84717	0.4576	0.45756	2.31945	4.61955
PD	9		0.58246	0.58262	10.3624	9.55591	0.5633	0.5638	8.41161	6.83767	0.51568	0.51598	8.98066	6.0712
PD	10		0.54274	0.54348	5.49656	5.53351	0.53698	0.53714	6.02557	6.48045	0.48216	0.48206	5.44688	5.95657
PD	11		0.5831	0.58318	7.02171	7.27721	0.5013	0.5004	3.7813	3.3974	0.48984	0.49084	4.68341	2.782
PD	12		0.53496	0.53512	4.40158	5.46885	0.53014	0.5302	3.37818	4.13992	0.48516	0.48522	3.19977	3.36314
HC	1		0.50076	0.50022	3.84305	3.26878	0.49661	0.497	3.33011	3.00568	0.45414	0.45446	4.11253	3.81569
HC	2		0.50383	0.50431	5.65284	4.87934	0.48482	0.48418	4.80589	3.695	0.44452	0.44396	3.86423	2.92204
HC	3		0.48856	0.48772	4.74564	3.58092	0.49505	0.49436	6.00872	4.67248	0.46438	0.4651	4.69516	2.8
HC	4		0.48842	0.48814	4.33141	4.26576	0.47174	0.4721	2.90079	2.45693	0.4618	0.46196	3.01484	2.51189
HC	5		0.5381	0.53728	4.48696	4.56154	0.54311	0.5425	3.43712	3.7901	0.478	0.47903	2.78434	2.62205
HC	6		0.51559	0.51498	4.12694	3.32602	0.54172	0.54137	5.2349	4.8264	0.50802	0.50839	3.51335	3.40349
HC	7		0.47922	0.47932	3.10302	2.62593	0.47838	0.47882	3.17273	3.03519	0.44375	0.4445	3.51915	3.18657
HC	8		0.49402	0.49404	6.22743	6.16448	0.4877	0.48733	4.30213	4.29652	0.40958	0.40986	3.21874	2.80839
HC	9		0.44402	0.44376	5.10608	4.59271	0.4282	0.428	4.81418	3.12778	0.41392	0.41284	4.08332	2.75369
HC	10		0.47606	0.4764	3.56338	3.13731	0.49034	0.49054	4.60923	4.27479	0.4502	0.45127	5.90493	6.14228
HC	11		0.49703	0.4957	3.59459	2.15859	0.492	0.49313	3.52713	2.02184	0.44442	0.44635	3.46556	2.56227
HC	12		0.51214	0.51243	2.51322	2.36261	0.50188	0.50194	2.53396	2.25671	0.46193	0.46279	2.76163	2.71508
