# Supplementary material for: A Validated Smartphone-Based Assessment of Gait and Gait Variability in Parkinson’s Disease
Source: PLoS One. 2015 Oct 30;10(10):e0141694. doi: 10.1371/journal.pone.0141694 (PMC4627774; doi:10.1371/journal.pone.0141694)
Supplement: S2 Dataset — (XLSX) [file pone.0141694.s002.xlsx]

## Sheet:  
STEP LENGTH MEASURES		Condition >	U	U	U	U	100	100	100	100	110	110	110	110
		Outcome Measure >	IESmn	IESmn	IEScv	IEScv	IESmn	IESmn	IEScv	IEScv	IESmn	IESmn	IEScv	IEScv
		Device >	iR	GT	iR	GT	iR	GT	iR	GT	iR	GT	iR	GT
Group	Subject ID
PD	1		0.52631	0.51964	4.41012	5.16399	0.52625	0.51157	4.14217	4.60592	0.52928	0.52717	5.8658	3.72777
PD	2		0.55771	0.57521	5.72464	3.95325	0.60639	0.60711	5.04097	4.00314	0.60042	0.61661	7.41942	7.00953
PD	3		0.32575	0.32295	9.80302	9.64631	0.38122	0.39124	18.6214	17.4806	0.37909	0.38532	11.9414	12.0646
PD	4		0.50521	0.49734	9.02216	6.55797	0.51864	0.525	7.54298	4.82385	0.54893	0.5518	5.66339	5.28706
PD	5		0.44404	0.44567	6.21783	4.98099	0.44795	0.45194	6.93479	6.16396	0.45984	0.45756	5.52808	4.76977
PD	6		0.64157	0.64178	5.36091	5.79195	0.63501	0.63967	3.7059	3.75218	0.69396	0.69859	4.46274	4.51886
PD	7		0.56463	0.56966	8.79384	9.11453	0.64311	0.65429	5.15249	5.1907	0.62519	0.63617	5.30518	4.67224
PD	8		0.5923	0.59123	4.79345	4.25564	0.56447	0.56078	5.47947	5.78491	0.63715	0.6379	3.34729	2.63606
PD	9		0.40465	0.40652	17.2782	17.7228	0.42148	0.42315	13.6117	12.7645	0.45045	0.44991	13.0245	13.3115
PD	10		0.56298	0.56131	8.785	8.40952	0.60046	0.60851	8.74665	7.99591	0.63409	0.63264	6.85182	6.94759
PD	11		0.50495	0.49171	8.34074	8.07131	0.54912	0.53608	8.3519	9.01788	0.58896	0.58213	4.88187	4.80374
PD	12		0.4651	0.46521	4.93138	3.55746	0.45526	0.46112	5.45682	5.32004	0.51842	0.51338	5.92887	4.97197
HC	1		0.69679	0.71053	3.43956	3.05532	0.69973	0.71586	5.01497	4.72047	0.69938	0.71159	4.26097	4.72554
HC	2		0.62617	0.62929	5.99676	6.47514	0.60361	0.60089	4.46997	4.36259	0.71875	0.69523	4.4891	3.77481
HC	3		0.66933	0.67547	3.53035	2.6179	0.65426	0.66463	3.74157	2.44016	0.70935	0.70677	4.08995	1.80495
HC	4		0.63703	0.64757	5.77318	5.13888	0.6531	0.66096	3.86513	3.23552	0.65863	0.66279	3.46588	2.66173
HC	5		0.62438	0.62858	3.86444	3.64776	0.61322	0.61053	4.59414	3.2052	0.68788	0.67845	3.01731	2.42433
HC	6		0.6932	0.69707	4.72099	6.11675	0.67435	0.67941	6.04958	5.43986	0.71476	0.72667	4.42588	4.30184
HC	7		0.6533	0.65662	3.7905	2.14542	0.63201	0.63228	4.99316	4.41179	0.6773	0.66857	4.24531	2.61425
HC	8		0.54047	0.53723	8.08518	6.74811	0.55649	0.54894	6.77895	4.98236	0.58112	0.58153	4.59899	3.59666
HC	9		0.61763	0.62097	5.0777	5.41031	0.65874	0.65067	3.19992	2.56174	0.66523	0.66278	3.34582	3.43692
HC	10		0.5708	0.5757	5.38794	3.32642	0.52463	0.53868	6.63514	4.51539	0.57306	0.5836	5.62414	5.12011
HC	11		0.64412	0.66097	5.1219	4.13869	0.73457	0.72897	2.76147	2.11291	0.73645	0.75258	4.23673	3.40277
HC	12		0.71816	0.74681	3.72197	4.07403	0.7498	0.78934	3.219	3.22434	0.76915	0.79788	6.6827	3.48678
